# Supplementary material for: Environmental safety evaluation of geopark based on CPTED concept and fuzzy comprehensive analysis
Source: PLoS One. 2021 Nov 22;16(11):e0260316. doi: 10.1371/journal.pone.0260316 (PMC8608292; doi:10.1371/journal.pone.0260316)
Supplement: S1 Data — (XLSX) [file pone.0260316.s001.xlsx]

## Sheet: Sheet1
Number of questionnaires issued	300
Valid questionnaires	295
Level I index
Territoriality	60	295	0.203	0.203		0.27	0.41	0.182	0.112	0.026		0.05481	0.08323	0.036946	0.022736	0.005278	5	4	3	2	1	3.786
Natural Surveillance	89	295	0.302	0.302		0.32	0.333	0.215	0.089	0.043		0.09664	0.100566	0.06493	0.026878	0.012986	5	4	3	2	1	3.798
Access control	67	295	0.227	0.227		0.233	0.365	0.234	0.131	0.037		0.052891	0.082855	0.053118	0.029737	0.008399	5	4	3	2	1	3.626
Activity support	16	295	0.054	0.054		0.202	0.327	0.242	0.147	0.082		0.010908	0.017658	0.013068	0.007938	0.004428	5	4	3	2	1	3.42
image and maintenance	35	295	0.119	0.119		0.358	0.395	0.179	0.047	0.021		0.042602	0.047005	0.021301	0.005593	0.002499	5	4	3	2	1	4.022
target hardening	28	295	0.095	0.095		0.171	0.281	0.28	0.175	0.093		0.016245	0.026695	0.0266	0.016625	0.008835	5	4	3	2	1	3.262
												0.274	0.358	0.216	0.11	0.042
Level II index
spatial boundary	97	295	0.328814	0.33		0.295	0.416	0.165	0.115	0.009		0.09735	0.13728	0.05445	0.03795	0.00297	5	4	3	2	1	3.873
topographical design	62	295	0.210169	0.21		0.195	0.354	0.215	0.158	0.078		0.04095	0.07434	0.04515	0.03318	0.01638	5	4	3	2	1	3.43
sense of ownership	70	295	0.237288	0.237		0.262	0.402	0.192	0.116	0.028		0.062094	0.095274	0.045504	0.027492	0.006636	5	4	3	2	1	3.754
plant configuration	66	295	0.223729	0.223		0.312	0.461	0.165	0.062	0		0.069576	0.102803	0.036795	0.013826	0	5	4	3	2	1	4.023
						5	4	3	2	1		0.27	0.41	0.182	0.112	0.026	1.35	1.64	0.546	0.224	0.026	3.786
electronic monitoring device	94	295	0.318644	0.318644		0.501	0.321	0.145	0.033	0		0.159641	0.102285	0.0462034	0.0105153	0	5	4	3	2	1	4.29
security guard	35	295	0.118644	0.118644		0.151	0.29	0.225	0.184	0.15		0.0179153	0.0344068	0.0266949	0.0218305	0.0177966	5	4	3	2	1	3.108
security management	65	295	0.220339	0.220339		0.392	0.425	0.15	0.033	0		0.0863729	0.0936441	0.0330508	0.00727119	0	5	4	3	2	1	4.176
unobstructed view	44	295	0.149153	0.149153		0.212	0.358	0.242	0.136	0.052		0.0316203	0.0533966	0.0360949	0.0202847	0.00775593	5	4	3	2	1	3.542
interpersonal Surveillance	57	295	0.19322	0.19322		0.124	0.256	0.378	0.152	0.09		0.0239593	0.0494644	0.0730373	0.0293695	0.0173898	5	4	3	2	1	3.172
						5	4	3	2	1		0.32	0.333	0.215	0.089	0.043	1.6	1.332	0.645	0.178	0.043	3.798
Entrance design	73	295	0.247458	0.247		0.156	0.358	0.254	0.165	0.067		0.038532	0.088426	0.062738	0.040755	0.016549	5	4	3	2	1	3.371
Road layout	107	295	0.362712	0.363		0.364	0.408	0.152	0.056	0.02		0.132132	0.148104	0.055176	0.020328	0.00726	5	4	3	2	1	4.04
Signpost	63	295	0.213559	0.214		0.188	0.385	0.268	0.126	0.033		0.040232	0.08239	0.057352	0.026964	0.007062	5	4	3	2	1	3.569
surrounding environment	52	295	0.176271	0.176		0.126	0.264	0.338	0.245	0.037		0.022176	0.046464	0.059488	0.04312	0.006512	5	4	3	2	1	3.227
						5	4	3	2	1		0.233	0.365	0.234	0.131	0.037	1.165	1.46	0.702	0.262	0.037	3.626
Safety Atmosphere	112	295	0.379661	0.38		0.186	0.386	0.188	0.154	0.086		0.07068	0.14668	0.07144	0.05852	0.03268	5	4	3	2	1	3.432
sense of belonging	105	295	0.355932	0.356		0.305	0.384	0.201	0.076	0.034		0.10858	0.136704	0.071556	0.027056	0.012104	5	4	3	2	1	3.85
Activities equipment	78	295	0.264407	0.264		0.086	0.165	0.374	0.234	0.141		0.022704	0.04356	0.098736	0.061776	0.037224	5	4	3	2	1	2.821
						5	4	3	2	1		0.202	0.327	0.242	0.147	0.082	1.01	1.308	0.726	0.294	0.082	3.42
environmental sanitation	71	295	0.240678	0.241		0.325	0.425	0.198	0.052	0		0.078325	0.102425	0.047718	0.012532	0	5	4	3	2	1	4.023
Public facilities	60	295	0.20339	0.203		0.258	0.432	0.196	0.08	0.034		0.052374	0.087696	0.039788	0.01624	0.006902	5	4	3	2	1	3.8
Lighting system	118	295	0.4	0.4		0.486	0.375	0.136	0.003	0		0.1944	0.15	0.0544	0.0012	0	5	4	3	2	1	4.344
Uncivilized symbol	46	295	0.155932	0.156		0.212	0.348	0.238	0.112	0.09		0.033072	0.054288	0.037128	0.017472	0.01404	5	4	3	2	1	3.48
						5	4	3	2	1		0.358	0.395	0.179	0.047	0.021	1.79	1.58	0.537	0.094	0.021	4.022
Safety bulletin boards	65	295	0.220339	0.22		0.186	0.312	0.346	0.102	0.054		0.04092	0.06864	0.07612	0.02244	0.01188	5	4	3	2	1	3.474
Park service center	96	295	0.325424	0.325		0.053	0.165	0.354	0.296	0.132		0.017225	0.053625	0.11505	0.0962	0.0429	5	4	3	2	1	2.711
Parking lot	134	295	0.454237	0.455		0.248	0.348	0.196	0.124	0.084		0.11284	0.15834	0.08918	0.05642	0.03822	5	4	3	2	1	3.552
						5	4	3	2	1		0.171	0.281	0.28	0.175	0.093	0.855	1.124	0.84	0.35	0.093	3.262
