# Supplementary material for: Environmental safety evaluation of geopark based on CPTED concept and fuzzy comprehensive analysis
Source: PLoS One. 2021 Nov 22;16(11):e0260316. doi: 10.1371/journal.pone.0260316 (PMC8608292; doi:10.1371/journal.pone.0260316)
Supplement: S2 Data — (XLS) [file pone.0260316.s002.xls]

## Sheet: Sheet1
Attributes	Importance	Performance
spatial boundary	0.596	3.873
topographical design	0.468	3.43
sense of ownership	0.549	3.754
plant configuration	0.164	4.023
electronic monitoring device	0.715	4.29
security guard	0.49	3.108
Public security management	0.635	4.176
unobstructed view	0.583	3.542
interpersonal surveillance	0.571	3.172
Entrance design	0.493	3.371
Road layout	0.659	4.04
Road signs	0.585	3.569
surrounding environment	0.557	3.227
Active Atmosphere	0.255	3.432
Sense of belonging	0.457	3.85
Activities equipment	0.415	2.821
environmental sanitation/hygiene	0.477	4.023
Public facilities	0.436	3.8
Lighting system	0.612	4.344
Uncivilized symbol	0.349	3.48
Safety bulletin boards	0.486	3.474
Park service center	0.506	2.711
The parking lot	0.525	3.552
	0.504	3.611
